# Supplementary material for: Olink proteomics profiling platform reveals non-invasive inflammatory related protein biomarkers in autism spectrum disorder
Source: Front Mol Neurosci. 2023 May 24;16:1185021. doi: 10.3389/fnmol.2023.1185021 (PMC10244537; doi:10.3389/fnmol.2023.1185021)
Supplement: Supplementary file 2 [file Data_Sheet_1.XLSX]

## Sheet: NPX Data
Olink_LJC_infammation	Olink NPX Signature 1.5.3.0
NPX data
Panel	Olink Target 96 Inflammation(v.3023)	Olink Target 96 Inflammation(v.3023)	Olink Target 96 Inflammation(v.3023)	Olink Target 96 Inflammation(v.3023)	Olink Target 96 Inflammation(v.3023)	Olink Target 96 Inflammation(v.3023)	Olink Target 96 Inflammation(v.3023)	Olink Target 96 Inflammation(v.3023)	Olink Target 96 Inflammation(v.3023)	Olink Target 96 Inflammation(v.3023)	Olink Target 96 Inflammation(v.3023)	Olink Target 96 Inflammation(v.3023)	Olink Target 96 Inflammation(v.3023)	Olink Target 96 Inflammation(v.3023)	Olink Target 96 Inflammation(v.3023)	Olink Target 96 Inflammation(v.3023)	Olink Target 96 Inflammation(v.3023)	Olink Target 96 Inflammation(v.3023)	Olink Target 96 Inflammation(v.3023)	Olink Target 96 Inflammation(v.3023)	Olink Target 96 Inflammation(v.3023)	Olink Target 96 Inflammation(v.3023)	Olink Target 96 Inflammation(v.3023)	Olink Target 96 Inflammation(v.3023)	Olink Target 96 Inflammation(v.3023)	Olink Target 96 Inflammation(v.3023)	Olink Target 96 Inflammation(v.3023)	Olink Target 96 Inflammation(v.3023)	Olink Target 96 Inflammation(v.3023)	Olink Target 96 Inflammation(v.3023)	Olink Target 96 Inflammation(v.3023)	Olink Target 96 Inflammation(v.3023)	Olink Target 96 Inflammation(v.3023)	Olink Target 96 Inflammation(v.3023)	Olink Target 96 Inflammation(v.3023)	Olink Target 96 Inflammation(v.3023)	Olink Target 96 Inflammation(v.3023)	Olink Target 96 Inflammation(v.3023)	Olink Target 96 Inflammation(v.3023)	Olink Target 96 Inflammation(v.3023)	Olink Target 96 Inflammation(v.3023)	Olink Target 96 Inflammation(v.3023)	Olink Target 96 Inflammation(v.3023)	Olink Target 96 Inflammation(v.3023)	Olink Target 96 Inflammation(v.3023)	Olink Target 96 Inflammation(v.3023)	Olink Target 96 Inflammation(v.3023)	Olink Target 96 Inflammation(v.3023)	Olink Target 96 Inflammation(v.3023)
Assay	IL8	VEGFA	CD8A	MCP-3	GDNF	CDCP1	CD244	IL7	OPG	LAP TGF-beta-1	uPA	IL6	IL-17C	MCP-1	IL-17A	CXCL11	AXIN1	TRAIL	IL-20RA	CXCL9	CST5	IL-2RB	IL-1 alpha	OSM	IL2	CXCL1	TSLP	CCL4	CD6	SCF	IL18	SLAMF1	TGF-alpha	MCP-4	CCL11	TNFSF14	FGF-23	IL-10RA	FGF-5	MMP-1	LIF-R	FGF-21	CCL19	IL-15RA	IL-10RB	IL-22 RA1	IL-18R1	PD-L1	Beta-NGF
Uniprot ID	P10145	P15692	P01732	P80098	P39905	Q9H5V8	Q9BZW8	P13232	O00300	P01137	P00749	P05231	Q9P0M4	P13500	Q16552	O14625	O15169	P50591	Q9UHF4	Q07325	P28325	P14784	P01583	P13725	P60568	P09341	Q969D9	P13236	P30203	P21583	Q14116	Q13291	P01135	Q99616	P51671	O43557	Q9GZV9	Q13651	P12034	P03956	P42702	Q9NSA1	Q99731	Q13261	Q08334	Q8N6P7	Q13478	Q9NZQ7	P01138
OlinkID	OID00471	OID00472	OID05124	OID00474	OID00475	OID00476	OID00477	OID00478	OID00479	OID00480	OID00481	OID00482	OID00483	OID00484	OID00485	OID00486	OID00487	OID00488	OID00489	OID00490	OID00491	OID00492	OID00493	OID00494	OID00495	OID00496	OID00497	OID00498	OID00499	OID00500	OID00501	OID00502	OID00503	OID00504	OID00505	OID00506	OID00507	OID00508	OID00509	OID00510	OID00511	OID00512	OID00513	OID00514	OID00515	OID00516	OID00517	OID00518	OID00519
SC1	5.73945	11.3742	8.22553	1.95624	1.42642	2.38962	6.18438	2.61418	9.83122	7.92428	9.59019	6.65277	2.25561	11.4822	1.36724	8.86682	6.26384	5.97899	0.66737	6.39158	5.14361	-0.18652	-1.07497	5.94283	0.3279	10.2353	0.54179	6.65926	5.57559	8.46548	9.18299	1.21672	2.28382	13.827	7.41088	6.50138	0.80609	1.66309	1.50493	15.5479	2.74393	4.60459	7.70998	1.01179	6.99137	0.38707	7.6835	5.36068	1.00402
SC2	5.73662	11.393	8.13439	1.66872	1.58963	2.11316	6.14054	2.59779	9.79273	7.85073	9.6606	6.70549	2.32539	11.4051	1.36744	8.84768	6.2206	6.02644	0.91523	6.39176	5.15051	-0.23074	-1.55058	5.96418	0.00565	10.2994	-0.49361	6.66992	5.51578	8.47714	9.16207	1.56588	2.32126	13.7935	7.44476	6.50576	0.83247	1.53309	1.5695	15.6046	2.68748	4.54263	7.76761	0.85809	6.96781	0.59124	7.66972	5.48125	1.07831
S20220905035	2.84119	9.82209	9.55547	0.15315	0.53331	0.36553	5.28979	1.32637	8.75907	6.20946	10.3606	2.02588	3.53045	10.8557	2.06619	6.01109	4.56802	6.64394	-0.18522	5.14796	4.4597	0.50062	-2.12592	1.62001	-0.17537	7.94904	-0.27025	6.01769	5.36045	8.66095	8.05317	1.28479	0.9289	11.6217	6.6859	3.50659	0.29902	0.90778	0.81745	11.8542	2.01828	3.29262	8.40799	0.47373	6.74858	1.00458	6.94413	4.09686	0.86455
S20220905017	3.45058	9.89217	9.92408	-0.54262	0.60934	0.52257	5.28153	1.78596	9.5602	6.66593	9.9175	1.82974	3.82452	10.9155	2.09575	6.24666	6.07051	6.42388	0.61217	6.23661	4.59299	-0.18614	-2.46848	2.30175	0.14382	8.68396	0.28047	6.20082	5.71752	8.43091	8.39228	0.67067	1.07578	12.2754	6.28721	3.70723	-0.02969	0.67316	1.17405	11.8757	2.42186	4.77366	8.60701	0.58549	6.56213	1.0904	7.07125	3.90386	0.78015
S20220905002	3.4899	10.908	10.1299	0.05121	0.84899	0.70568	5.64924	2.6282	9.42878	7.30287	10.3024	1.26123	3.27021	11.6805	2.00439	6.94502	6.90983	6.92499	0.04203	5.79701	4.62239	0.26821	-2.26363	2.53232	-0.17829	10.513	-0.09801	6.4155	6.4377	8.59757	8.68487	1.28551	1.24991	12.5003	7.43451	4.40454	-0.19244	1.00066	1.49775	12.6354	2.66024	1.08108	9.29572	1.30535	6.99682	0.93862	7.09726	4.51628	0.88509
S20220904978	3.30872	9.98569	9.43705	-0.86381	0.60222	0.76587	5.67205	2.02186	9.61328	6.61442	10.3133	1.27085	2.79255	11.0472	1.69793	5.67842	6.18124	6.79346	0.78977	5.70259	5.03	-0.09338	-2.14621	2.22425	-0.19938	9.38095	-0.26177	6.62895	6.36867	8.90977	7.78236	1.48035	1.19876	12.6758	6.69473	4.74304	-0.03192	1.04331	0.94021	11.1921	2.20892	4.33623	8.19758	1.08551	6.74646	-0.07003	6.78492	3.98943	0.93393
S20220905026	5.14642	11.4516	9.75348	0.81341	1.3213	0.67925	5.34188	2.40644	9.35036	7.40159	10.0299	1.83819	3.31777	12.7711	2.10557	9.43011	3.62279	6.92145	0.98341	6.61517	5.08946	0.39524	-1.86932	4.22093	-0.08794	9.09748	-0.13101	7.65461	6.18786	9.20783	8.46173	1.75158	2.27121	15.046	8.14037	5.17547	0.13431	1.09556	1.51139	14.0315	2.38412	1.67762	9.11047	1.09621	6.68941	0.54713	7.22205	4.30515	1.16887
S20220904980	3.83201	10.4129	10.0163	-0.19694	1.06556	0.89227	5.54912	1.59656	9.3295	6.4705	10.2812	3.10122	2.85686	11.1659	1.88408	7.12071	4.95643	7.15972	0.55302	6.0607	5.11486	0.23201	-1.82114	1.7297	-0.45247	8.95342	0.81762	5.86377	5.93967	8.56885	8.92945	1.79822	1.6395	11.9654	6.86317	4.12753	-0.09612	2.22131	1.23305	10.2601	2.97656	5.75548	8.68837	1.36132	6.73851	0.81094	7.01683	4.81617	0.97413
S20220904983	3.84244	10.4574	9.57136	0.03248	0.97017	0.75117	5.79234	3.09354	9.60476	7.26978	10.4098	2.062	3.06735	11.3226	1.4797	7.42173	7.45886	6.68285	0.59393	5.78209	7.56224	0.131	-2.06712	2.97361	0.16313	9.69575	-0.08777	6.10089	6.39431	8.88293	8.11937	0.92133	0.96324	12.9789	6.94002	5.69082	0.38628	1.19298	1.02627	11.9601	2.60053	1.52764	8.79687	0.57326	6.86763	0.93417	6.89902	4.66234	0.93758
S20220905018	4.38854	11.446	9.37452	-0.16813	1.11667	1.06542	5.87312	3.47056	9.83607	7.65562	10.125	2.06804	3.11146	10.758	2.45992	8.11212	7.43936	6.98286	1.05976	6.59118	4.52203	0.452	-2.04705	3.4279	-0.07793	10.5065	0.44717	7.42262	5.50744	8.72705	8.52799	1.87565	1.33301	12.534	7.52513	5.38688	0.2598	0.82873	1.32829	13.4516	2.46169	3.23865	8.78347	1.14645	6.41377	0.53621	7.27572	4.50428	0.87494
S20220905007	4.21992	11.1639	10.5782	0.36113	1.25355	1.44241	6.17504	3.81211	9.73234	7.95122	10.2409	2.40262	3.69156	11.1654	1.64198	7.84374	7.5202	7.19649	0.23081	6.60567	4.42122	0.22427	-2.01154	3.29749	-0.37211	10.2705	0.78319	6.60563	6.28772	7.90022	8.52352	1.98452	1.28998	13.1213	7.23141	5.36163	0.38912	0.73	1.48901	12.2073	2.77461	3.47149	9.12299	1.06694	6.67086	0.95213	6.95023	4.76782	1.07161
S20220904984	3.2174	9.73506	9.2938	-0.31918	0.8803	0.80389	5.47859	1.97644	9.46564	6.74919	9.66752	0.79367	2.54802	10.5356	0.54936	6.83947	6.53748	6.51653	0.72709	5.8011	4.75014	0.07225	-2.29152	2.06483	-0.64776	8.5967	0.53167	6.72994	4.93162	8.61553	9.2111	0.9528	0.9261	12.024	6.63612	4.28382	0.26889	0.89383	0.71318	12.4789	2.39637	5.6325	8.34235	0.54843	6.86738	-0.07395	7.03975	4.19684	0.83225
S20220904986	6.01313	11.6663	10.8319	1.38563	1.30532	1.55367	6.64285	4.36763	9.61495	8.31894	10.5587	2.95626	3.81228	12.4505	3.05195	12.7469	8.17183	8.23964	1.03237	11.9642	4.6434	0.74775	-1.78806	3.69249	0.31863	10.572	1.97293	8.95908	6.37665	9.10865	9.08609	2.32655	1.68046	12.3922	8.20956	6.02663	1.19263	0.99984	1.60156	15.7276	2.78581	3.20607	9.23639	1.51864	7.00928	1.20631	7.7402	5.66603	1.06411
S20220905020	4.41178	11.3559	9.19193	0.42394	0.92672	0.62737	5.85315	3.37616	9.52078	7.43433	10.0071	1.44397	1.81898	11.3401	2.05671	7.57006	6.7043	7.12432	0.1449	6.68387	4.74979	1.30861	-2.13798	3.72945	-0.23381	9.87846	0.42821	7.05313	5.79034	9.10324	8.79438	1.85405	1.34266	12.981	7.21155	5.61695	0.11737	0.98794	1.27994	13.2952	2.33466	3.29035	8.80794	0.7228	6.61286	1.1393	6.96082	4.68426	1.08445
S20220904974	4.24814	10.9512	10.0346	0.22905	1.3885	0.99232	6.07305	3.05777	9.40185	7.21858	10.5139	3.94847	2.81594	10.4613	2.26125	6.42228	6.66416	6.78917	0.86584	5.44803	4.65142	1.71258	-1.89252	4.07149	-0.05726	9.40253	-0.1457	6.90196	5.75247	9.03959	8.40661	1.67608	1.73524	12.4366	6.82276	5.52183	0.39707	0.79183	1.3746	13.57	2.55948	2.16656	8.92214	0.86066	6.82696	0.48846	8.01187	4.50204	1.00464
S20220905024	4.70189	11.4144	9.44072	0.8484	0.58173	1.02164	6.4348	3.34804	9.99019	8.12332	10.5135	1.59981	2.52185	11.8225	2.33397	8.56622	6.64912	7.47026	1.03151	6.155	5.24309	0.25228	-1.68726	3.70009	0.10035	8.93854	0.83361	6.96739	6.576	9.8665	8.7787	1.10221	2.04642	13.3349	7.43501	4.96603	0.41135	1.50353	1.71956	15.9263	2.87439	4.17634	9.35479	1.19598	7.10416	0.59962	7.77804	4.51728	1.23251
S20220905000	3.63318	10.1204	10.2056	-0.47727	1.00415	0.86148	5.88303	2.75285	10.0111	7.28583	11.0583	1.35401	3.30395	10.9395	2.36768	7.47376	6.5435	6.81325	0.27902	7.04816	4.50224	0.16804	-2.11463	1.9377	-0.43046	9.34411	-0.16047	7.35381	6.02992	9.12172	8.73852	1.55367	1.43552	12.8045	7.16559	4.58234	0.14369	1.18467	1.40779	12.3211	2.63091	1.70479	9.14585	1.07988	6.71017	0.85508	7.09338	4.74731	0.93651
S20220904991	4.1843	10.4036	9.87474	0.19494	0.49867	0.94889	5.38725	2.38279	9.64329	7.16044	10.1491	1.2396	2.35495	11.017	2.21587	8.13028	6.12376	6.60924	0.12236	6.74414	4.35109	0.05743	-1.97177	2.34853	-0.87301	9.61243	-0.41569	5.81885	6.099	8.60449	9.38792	1.75082	1.07191	12.1789	7.05304	4.84819	-0.2949	0.74015	1.28763	11.6367	2.61904	5.44607	8.78004	0.67431	6.86125	-1.02396	7.16073	4.53714	0.7735
S20220905014	3.67085	10.6471	10.205	0.39221	1.36682	1.23505	5.97682	2.32881	9.75473	7.17847	10.1297	2.54591	3.79924	10.8571	2.05441	7.44819	6.80177	7.04443	0.419	6.59766	4.90088	0.48311	-1.88878	3.06202	-0.30168	9.39724	0.53314	6.49573	5.24794	9.08158	8.56033	1.77061	1.54606	12.5526	7.57408	4.78453	0.07691	1.05603	1.08872	13.7365	2.31778	3.22504	8.88167	1.35035	6.62142	0.2328	7.24933	4.35511	1.03717
S20220905025	3.62139	10.1875	10.091	-0.70002	0.81376	1.10633	5.5255	1.95271	9.55993	6.82283	10.1134	1.0825	3.98741	11.0431	1.73681	6.50065	6.40676	7.07203	1.08543	6.65717	5.00063	0.25898	-2.41065	2.02536	-0.51635	9.34306	0.06862	5.94741	5.88022	9.09981	8.52861	1.56455	1.17665	13.0999	6.76501	4.22479	-0.10449	0.48383	1.04226	10.9858	2.28072	2.64299	9.01479	1.05262	6.66865	0.2649	7.30561	4.37265	0.67109
S20220904993	3.82921	10.134	9.77914	-0.05322	0.44059	0.80189	5.91369	2.58302	9.27393	7.90889	10.547	1.72142	4.55034	10.8303	2.64103	7.03947	6.63526	6.87028	0.5313	7.27884	4.65245	0.16167	-2.26838	4.2588	0.21124	9.41051	0.79005	5.94052	5.33976	9.28504	8.30362	1.2907	1.24153	12.7865	6.61075	4.92676	0.48755	0.85782	1.35181	13.3507	2.28953	3.33569	9.52592	0.43799	6.63192	-0.2972	7.88152	4.79579	0.89499
S20220905019	3.58405	10.8578	9.74252	0.30398	1.35036	0.76314	5.9235	2.79086	9.62808	7.28325	10.0682	3.17794	3.04179	11.7195	1.58133	7.21466	7.19478	7.01743	0.02489	6.66816	4.97493	0.11899	-2.00381	4.23785	-0.12941	9.56177	-1.1842	6.86827	5.89384	8.77867	7.91326	1.25337	1.74849	13.3217	7.51297	5.28006	0.48833	1.69607	1.39231	15.0156	2.45343	5.59603	9.1299	1.19893	6.6912	1.47077	6.78145	4.80335	1.03872
S20220905009	4.61323	11.1815	10.1347	0.80115	1.11806	1.02432	6.09083	2.30271	10.2197	8.26552	10.2256	2.30499	6.32358	12.1226	2.08723	7.82248	5.37772	7.20453	0.9333	6.74121	5.39274	0.61378	-1.5792	3.99212	0.70592	8.78684	1.3005	7.09983	6.11754	9.12765	8.33388	1.53665	1.81462	13.539	7.79533	5.10456	0.45308	2.14023	1.53421	16.0288	2.90671	4.04228	8.82496	1.67358	7.17241	2.03186	7.54734	4.6428	1.2225
S20220904992	5.1879	10.8417	9.29057	0.67511	1.66597	1.24435	5.38119	3.51381	9.68631	7.37501	10.0563	2.26594	2.7342	12.0104	5.23316	7.66908	4.93534	7.15965	2.05364	9.24957	4.80251	1.16217	-1.67964	6.41008	-0.15018	9.93989	1.891	7.5921	5.68612	8.92959	8.02869	2.09877	3.55993	14.2671	7.81934	6.28491	0.32474	1.03278	1.4007	13.5041	2.6981	4.01706	9.53214	1.74984	7.20263	1.64115	7.18831	4.29803	1.01625
S20220904977	2.97613	9.90975	10.2572	-0.32286	0.7193	0.46235	5.86169	2.45706	9.49287	6.53923	9.93175	0.80439	1.4442	10.4129	0.24715	6.97453	5.75898	7.06594	0.30385	5.84761	6.10472	0.36725	-1.98593	1.40934	-0.39387	9.19863	0.01045	5.92094	6.01987	9.02113	8.23904	1.46934	1.18574	12.1384	6.78262	4.04023	-0.12282	0.66585	1.26071	11.8406	2.55074	5.756	11.2956	0.47308	6.32788	0.60721	7.23539	4.52094	0.96101
S20220905003	3.07244	9.8834	9.19586	-0.3461	0.40882	0.69304	5.88723	1.72258	9.43231	6.79639	9.84626	3.42386	3.35827	10.6327	2.53952	7.36589	5.51401	6.62182	1.3782	6.81493	4.40129	0.44656	-2.26845	3.02241	-0.06108	8.74049	-0.45122	5.16196	6.29568	8.14036	8.89193	1.84189	1.38314	12.3631	6.75337	4.16514	0.24706	0.55611	1.2333	13.3452	2.49655	1.17257	8.94255	0.95808	6.65995	-0.54601	7.15619	4.46684	0.82649
S20220905008	3.93317	10.1223	9.71473	0.39166	0.98691	0.88515	5.71858	2.05863	9.44335	6.98473	9.94157	1.64122	3.31726	11.3951	1.33718	6.88248	6.13673	6.988	1.11063	7.43798	4.18988	0.44455	-2.34985	2.39429	-0.44663	9.40068	-0.90846	6.61636	5.70154	8.98447	8.07325	1.13081	1.45302	12.8855	6.55787	4.26285	0.15367	0.99578	1.07537	13.8739	2.22881	3.29228	9.25843	0.66977	6.57496	1.64286	6.76282	4.10161	0.88558
S20220904995	3.17651	10.2539	9.24841	0.02175	1.44502	0.60712	5.59045	1.80806	9.2227	7.0763	10.1093	1.8657	2.51992	10.541	4.51905	6.63432	6.07962	7.14309	1.44492	6.65156	4.52217	0.31145	-2.13442	2.46969	0.13469	9.49474	0.09907	6.33814	5.55304	8.96289	8.49251	1.34641	1.21498	12.891	6.73037	4.36726	-0.08531	1.04182	1.40804	12.0292	2.58231	2.77901	9.141	0.59476	6.46104	-0.52048	6.92992	4.05285	0.80485
S20220904976	4.07781	10.3703	10.3931	-0.82854	0.60298	1.0095	5.87209	1.71128	9.72477	6.89307	10.6012	1.69401	2.27063	10.8363	2.17738	6.92968	5.68933	7.29347	-0.09107	5.83317	4.69962	0.30062	-2.30866	2.12879	-0.2477	9.40756	-0.84238	5.996	6.66657	9.43065	9.01162	1.47684	1.51756	12.0547	7.15878	3.99945	0.1232	0.71843	1.83893	12.6921	2.95775	4.49705	8.61594	0.94092	7.11972	1.03605	7.11723	5.71451	0.97023
S20220905010	4.28737	10.7808	10.4612	0.54766	2.61896	2.08633	5.81495	3.48558	10.2833	7.7775	10.4217	3.24976	2.98953	11.6182	1.61463	9.72687	6.38947	7.66536	1.00617	7.06969	4.98666	0.66214	-1.93549	3.43733	-0.22627	9.68176	0.28688	7.69517	5.7472	9.70691	8.66692	1.76688	1.55158	13.6784	7.43913	5.38949	0.68455	1.95551	1.65422	13.9703	2.85327	1.73937	10.1948	1.00368	6.84928	0.83832	8.00208	5.1874	1.05986
S20220905023	4.54819	10.3789	10.2558	-0.07218	1.42526	0.6832	5.5894	2.07508	9.50556	7.26666	10.1552	1.91155	3.26224	11.6175	1.43238	6.54707	3.89903	7.10889	0.67056	6.57564	5.01344	0.72544	-1.9222	3.5518	0.23482	8.3664	-0.22946	6.90683	5.70445	9.27174	8.48114	1.52143	1.84275	12.7619	7.36525	4.80889	0.43174	0.94861	1.29093	14.2043	2.81751	3.15081	8.61135	0.97896	6.87933	-0.18298	6.94054	4.36897	1.16217
S20220904973	3.52433	10.3778	9.54495	-0.15447	1.21804	0.99673	5.77382	2.67329	9.38368	7.04465	10.522	1.61909	2.48073	10.937	1.0863	6.25962	6.92554	7.02021	0.81168	5.27433	5.34682	-0.25608	-2.17011	3.55341	-0.02085	9.88586	2.31355	6.88907	6.09172	8.91491	8.39785	1.54963	1.50277	13.01	7.0325	4.98897	0.09488	1.27769	1.28983	12.6884	2.56948	3.79923	8.90941	0.9259	7.27986	1.1097	7.46176	4.49679	1.02175
S20220904996	3.88945	10.1869	10.3171	0.32283	0.79224	0.96382	5.81141	2.59092	9.66515	7.27168	10.4658	1.67446	3.6203	10.8168	1.38515	6.76798	7.40401	7.03438	0.15718	6.73848	5.77767	0.07755	-2.32288	1.7974	-0.26938	10.0126	0.0212	6.81301	5.38082	9.0969	8.49275	1.74456	1.22691	13.0949	6.83718	5.03252	0.4897	0.947	1.22805	12.8507	2.72735	4.29714	8.89923	0.73437	6.68687	0.07025	7.52208	4.59684	0.91163
S20220905016	3.2628	10.2062	9.84033	0.44657	0.7946	0.93106	5.77116	1.3868	9.70408	6.81023	10.3863	1.5926	3.66962	11.1994	1.93381	7.00867	5.2706	7.30894	0.55848	6.72269	4.85937	0.50653	-1.98579	3.34553	-0.16946	8.18451	-0.35516	6.38076	6.15355	9.04672	8.43399	1.65544	1.29826	12.5232	6.09144	4.61149	0.35417	0.81483	1.33604	12.5509	2.97442	4.05274	9.04074	0.96396	7.28439	0.64538	7.43281	4.49199	0.97809
S20220904999	3.37355	10.3527	10.092	0.42655	1.07515	1.13407	6.27382	2.30752	9.41764	6.90205	10.2607	1.46185	4.25845	11.1036	2.00921	6.20029	6.28437	6.73541	0.56144	5.91187	5.0575	0.38234	-1.86818	1.84365	-0.30043	9.16196	0.47132	5.99385	6.32794	9.38279	7.75975	1.75797	1.531	13.1145	6.86872	4.16479	0.34747	1.14127	1.39057	10.9897	3.00504	2.30217	8.68867	0.9618	6.73597	-0.58349	7.38468	4.35685	0.95726
S20220905001	5.73193	10.1406	10.2251	-0.29121	1.64379	1.94985	6.14763	2.94841	9.89165	7.34261	9.89349	2.25792	4.51389	10.3238	1.91082	9.2636	6.60127	7.08197	1.10783	8.7768	4.54802	0.04257	-2.22774	2.10574	-0.25219	10.7112	-0.48251	6.37901	6.78783	9.09855	10.4093	1.6589	1.18093	11.539	6.8936	4.74811	-0.00234	1.75347	1.3823	13.2673	2.91992	3.11282	9.47815	1.0141	7.03638	-1.05183	7.47176	5.19079	0.8009
S20220905027	4.06124	9.95438	9.99432	0.19337	1.1903	2.33935	5.71289	1.88975	10.353	6.91634	10.2409	3.36855	3.48539	11.2083	1.28056	8.63607	5.22746	7.13872	0.56502	7.95833	5.10578	0.17491	-2.22039	2.72804	-0.10628	8.44554	1.16148	7.2351	5.40049	8.44957	8.72277	0.7362	1.29681	12.1417	6.72633	4.598	0.13117	0.74091	0.97657	12.9041	2.51631	0.72277	9.07297	0.85828	6.98757	0.04742	6.82232	5.03678	0.90883
S20220904982	3.69807	10.9748	10.5181	0.26499	0.63515	1.23868	6.28672	3.12556	9.82735	7.64749	10.0929	3.24926	3.14946	11.1176	1.38861	8.91935	7.5473	7.351	0.71993	6.12376	5.17115	0.06546	-1.95277	4.04916	-0.32319	10.2058	0.81758	5.9937	6.18131	8.65021	9.27541	1.46029	1.7131	12.5533	6.48032	4.90485	-0.09621	1.95929	1.18332	14.6184	2.63126	2.43132	9.43535	1.15128	6.54317	0.38208	7.86046	5.2172	0.97025
S20220905029	3.84061	9.97196	9.69648	0.65542	0.81817	1.36184	5.66504	1.64557	9.92708	6.9093	10.1786	2.22805	4.76325	10.9406	1.67727	6.5108	4.7691	6.77028	0.53921	5.61583	5.02412	0.49093	-2.32436	2.13451	-0.47148	8.23625	0.34122	6.11203	6.59026	8.84095	8.35742	1.48631	1.38365	11.852	7.04936	4.20046	0.19613	1.20614	1.28645	11.6433	2.68693	4.64527	9.207	0.76231	6.96822	0.05423	7.3813	4.6876	0.88739
S20220905013	3.91373	10.1593	10.2689	-0.13644	1.90889	1.18898	5.64675	2.09045	9.40786	7.25677	10.2631	2.01348	2.72013	11.2475	2.34731	6.97085	6.39658	7.30253	1.27076	8.21953	5.16178	0.60449	-2.09933	2.34709	-0.01238	9.23614	0.78982	6.23405	6.31147	9.2387	8.516	1.79193	1.39091	12.8236	6.76539	4.72652	0.5645	0.87322	1.81354	12.8171	2.61453	2.41736	9.07432	1.27757	6.60285	1.39166	6.78023	4.27798	0.95599
S20220904988	4.36589	10.549	10.1311	0.07107	1.20017	1.09192	5.88595	2.63688	9.85573	7.49815	10.4864	1.22876	3.51119	11.4701	2.12236	7.26017	5.97836	6.98847	2.13679	6.71917	4.66643	1.60171	-2.24393	2.92074	0.06185	9.08643	0.16596	6.77558	6.74745	9.20183	8.25877	2.49915	1.74256	13.2122	7.64092	5.18743	0.64229	1.63644	1.68678	12.9571	2.90819	3.80305	9.69973	1.20227	6.73765	0.64024	7.39331	4.20508	0.95611
S20220904985	4.32686	11.3658	10.147	0.45897	1.10439	1.4756	6.46674	3.39605	9.9938	7.55297	10.3764	1.30864	4.246	11.4716	2.29025	7.61855	7.14349	7.33676	0.74065	6.70482	5.02171	0.23892	-2.09644	3.72887	-0.07339	10.7347	-0.16238	6.99931	6.64802	9.36871	8.8751	1.59361	1.81442	13.97	7.44913	4.97521	0.49254	0.99657	1.6447	12.5507	2.88609	4.36788	9.17988	1.33379	7.49691	0.88668	7.22569	4.9112	0.93175
S20220905032	3.19107	10.4001	9.6072	-0.84586	0.61363	0.14354	5.28715	1.8469	9.2484	6.56303	9.7082	1.614	2.08643	10.765	1.92024	6.68001	4.33293	6.56912	0.27179	5.96225	4.72511	0.75495	-1.8585	1.86928	-0.09332	8.58165	-0.08922	5.80703	5.97818	8.56548	7.84174	1.64529	1.33429	11.9905	6.18811	3.92422	0.20389	1.12991	1.26285	11.333	2.19918	2.93958	8.46241	0.64641	6.63444	-0.08713	7.1629	4.13898	0.99939
S20220904990	4.10163	10.5388	9.73656	0.38549	0.40198	0.62899	6.24111	3.80613	9.75705	8.07054	10.2135	1.60176	2.70366	11.4664	1.01434	7.36715	7.91977	6.56967	0.72381	5.9399	5.43889	-0.17687	-2.12888	2.47778	-0.48405	10.0593	0.07738	6.07175	5.65392	8.9726	8.11709	1.03624	1.10619	12.3739	6.94574	5.80564	0.44207	0.66394	1.16537	13.3508	2.27568	1.99966	8.42724	0.6659	6.7052	0.32299	7.75527	5.04434	1.01129
S20220904975	3.46711	9.82835	9.39686	-0.05325	1.26978	0.72829	5.48517	1.32928	9.12334	6.53289	10.1653	1.39006	4.12992	11.0305	1.53166	6.34913	5.13139	7.0367	0.80119	5.61715	4.91323	0.09261	-2.31154	3.41343	-0.50727	8.32543	0.39722	7.26376	6.16536	8.55535	8.43063	1.52296	1.32445	13.4704	6.77303	4.41044	0.29253	0.51092	1.58143	12.5743	2.56535	2.03474	9.28966	1.2487	6.7441	0.30975	7.08934	4.27213	0.72882
S20220905031	3.08363	9.782	9.33118	-0.34629	0.82826	0.42948	5.24029	1.74409	9.55132	6.88225	10.4926	1.25695	2.23617	10.4643	1.06215	8.06882	5.11433	6.69065	0.52655	5.74271	4.34802	0.52283	-2.14772	3.05968	0.304	8.76243	0.6268	6.12121	5.40139	9.26567	7.6104	1.02914	1.05678	11.8763	6.70626	4.26257	-0.30829	0.40011	1.165	13.026	2.2668	4.21371	8.84142	0.84663	6.40596	0.60887	6.91154	4.09661	1.01234
S20220905030	4.39777	10.9558	10.2425	0.2201	1.11738	1.07336	5.5411	2.45199	9.90302	7.14543	10.1176	3.13938	2.52425	11.779	4.84205	8.74205	4.69629	7.3008	0.4008	8.4415	4.59717	0.08121	-2.01691	3.53212	0.01142	9.0503	-0.36881	7.62063	5.65925	7.8189	8.17575	1.9837	1.48186	13.2978	7.308	4.61419	0.36104	4.20511	1.13886	13.2611	2.86556	4.47232	9.42702	1.21724	6.91368	0.15875	7.34525	4.65072	1.00831
S20220904994	3.23121	10.3947	9.85136	0.00828	1.85389	0.88658	5.96947	2.18964	9.85033	6.92991	10.4099	2.92056	3.67095	11.2999	2.87515	6.88828	6.29796	7.02061	0.6043	7.614	4.59116	0.30851	-2.12832	2.01795	-0.4013	7.91209	0.18958	6.60774	6.22341	9.03245	8.41052	2.14935	1.24308	12.9283	7.15181	4.39994	0.21127	1.12519	1.15546	12.5637	2.52681	3.04892	8.84476	0.82701	6.90823	0.62595	7.66908	4.81414	0.91425
S20220905012	3.8575	10.5347	9.53973	0.06277	1.24525	1.12749	5.56003	2.99776	10.0278	7.58198	10.4415	2.02365	2.77538	10.938	1.49634	8.4378	6.382	6.91397	0.92103	5.85581	5.38658	0.64918	-2.0625	1.90701	0.00377	10.2228	0.7387	6.40834	5.96103	8.81805	8.74863	1.53565	1.15867	13.4051	6.81977	5.16498	-0.29943	0.80323	1.17448	13.1976	2.4861	3.43097	8.61542	0.79395	6.30267	0.37547	7.13883	4.2388	1.01171
S20220905022	4.31528	11.094	9.75212	1.09857	0.71306	0.71705	5.68399	3.12274	9.65228	7.42206	10.2133	1.65425	3.33133	11.8646	3.72939	7.62606	6.90032	7.02306	1.05074	6.87369	4.81633	0.30183	-1.92243	2.04138	0.04264	9.82873	0.11207	6.58852	6.31482	9.27636	8.39251	1.47791	1.52537	13.4035	7.2192	4.79323	0.74324	1.15512	1.65231	13.6824	2.72829	6.18561	8.49379	1.45311	6.72829	0.62889	6.65841	4.35288	1.02805
S20220904972	3.23914	9.89163	9.53652	-0.46012	1.23977	1.09397	5.36322	1.23512	9.75176	6.58733	10.3464	2.05747	2.73311	11.1817	1.96921	6.92266	4.28544	6.85061	0.46943	6.523	4.98798	0.13061	-2.17553	1.70136	-0.72857	7.68777	0.27398	6.20072	5.71116	8.55299	7.87087	1.0636	1.20146	11.9992	7.12201	4.03753	-0.00169	0.61356	0.94382	11.2264	2.62689	4.64245	9.42017	0.67338	6.44335	1.17582	7.37511	4.32395	0.79333
S20220905015	4.33364	11.2	9.77005	0.247	0.87009	0.73647	5.83538	3.09787	9.68083	7.66555	10.2747	1.40561	4.33767	10.8014	0.93769	8.96237	7.32462	7.17843	-0.10801	5.71325	5.11935	-0.22521	-2.35494	1.75914	-0.72365	10.2563	0.62875	5.56627	5.47919	8.57686	8.41857	1.21302	0.97233	12.3663	6.42323	5.07405	-0.17475	1.68169	1.333	13.555	2.42178	3.57881	8.90325	1.04982	6.28014	1.11894	7.19148	5.13442	0.862
S20220905028	3.79297	10.0246	10.1083	-0.14695	1.03102	0.86171	5.39232	2.33733	9.48394	7.16926	10.2245	1.44082	3.01999	10.7453	1.2244	6.62014	5.73039	6.80859	0.43421	5.31449	4.48428	0.23192	-2.25183	2.14003	-0.18209	9.3444	-0.00627	5.45646	6.68082	9.31377	7.95512	1.06929	1.33218	12.3482	6.52048	4.50705	-0.03104	0.41762	1.04578	12.3562	2.49875	2.24446	9.49225	-0.16556	6.67447	1.17638	7.26895	4.39116	0.92765
S20220904981	4.37162	10.7045	10.5613	0.30278	1.43017	1.36086	5.89535	2.62373	9.6427	7.17338	10.5365	2.60609	3.18011	11.2849	2.2646	8.0088	5.53255	7.63958	0.80472	6.15523	5.13494	0.89344	-1.72425	1.77971	0.29592	9.86807	0.7103	6.16688	6.10212	8.57661	8.91348	2.03032	1.60445	12.3833	7.20653	4.91129	0.30581	0.85716	1.64414	10.215	2.69876	4.13261	9.1325	1.49394	6.67539	0.98429	7.42084	5.27848	1.20404
S20220904997	3.65033	10.0453	9.86299	0.511	1.10873	1.18726	6.32499	2.51555	9.60555	7.34393	10.4919	1.90145	2.45002	10.9203	0.90908	7.19277	7.13051	7.35349	0.59105	6.59371	5.19008	0.28007	-1.98243	2.4229	0.04312	9.9216	-0.05899	6.35094	6.29711	9.115	8.7417	1.40847	1.63781	12.7841	6.59045	4.93616	0.3211	1.92161	1.39684	12.6868	2.47428	1.99788	8.87653	0.94213	6.55297	1.17353	7.91722	4.4071	1.91845
S20220905011	3.65278	9.95191	9.06885	-0.10971	1.09608	0.8984	5.34284	2.48502	9.90367	6.79243	10.1854	1.02708	2.37804	10.918	1.05016	7.05773	5.32435	6.71859	0.67225	7.15613	4.80883	-0.15726	-2.29659	1.56109	-0.13035	9.92102	0.75079	6.73121	6.3374	8.83489	7.94412	1.33644	1.10794	12.3683	6.64467	3.79527	0.4501	2.06836	0.94267	12.5628	2.67764	4.63787	8.57364	0.65852	6.41523	-0.20641	7.42215	4.23895	0.86086
S20220904979	4.09421	10.7918	9.9184	5.78896	1.04199	1.11047	5.80604	2.43557	9.71807	7.06096	9.99788	4.01618	3.32272	11.1828	3.40808	7.60835	6.18545	7.20587	0.68572	7.14701	4.58799	0.11128	-2.05217	4.71089	0.02204	9.89811	0.81959	6.44502	5.44636	9.21604	8.7445	1.49524	1.44	12.6373	6.8807	4.34881	0.49527	0.78044	1.20865	11.8981	2.31489	6.48657	9.14308	0.42127	7.19637	0.75723	7.56788	4.41298	0.86839
S20220904989	3.59249	10.3878	9.83599	0.36225	1.1884	1.12924	5.74008	2.58549	9.82175	6.99848	10.2836	2.08861	3.91214	11.3053	1.54379	8.25047	6.23823	6.66906	-0.06048	6.01912	4.38168	-0.30473	-2.15582	3.11121	-0.11663	9.51195	0.12923	6.35715	5.93553	8.27566	8.26223	1.1917	1.14823	13.4616	6.78954	4.374	-0.25523	3.70934	1.28897	13.129	2.45066	3.48286	8.07379	0.62702	6.32648	0.34594	7.20247	4.09972	0.85724
S20220905021	3.14024	9.62347	10.1416	0.00445	1.14293	0.63609	5.21242	0.33948	9.47613	5.96519	10.453	2.06341	3.77356	11.2612	1.26926	6.11592	2.4631	6.55756	0.15681	5.76957	4.72874	-0.01678	-2.22297	2.92534	-0.52117	6.68576	-0.00837	4.94596	6.65605	8.27871	7.65346	1.65793	1.22783	12.0761	6.33911	3.96383	0.10067	0.80411	1.15551	11.0273	2.4424	2.66621	8.73215	0.89246	6.75645	0.60963	6.6347	4.18781	0.81443
S20220905006	3.45907	9.86412	9.5462	-0.36938	-0.2387	0.32488	5.25235	1.68778	9.13197	6.61667	9.86937	1.06662	3.72236	10.4608	1.52868	6.05475	6.09374	6.20442	-0.07147	5.39134	3.873	0.26098	-2.44646	1.47132	-0.51452	9.20842	-0.68992	6.76327	5.02935	8.18803	8.1886	1.16592	1.11026	12.3757	6.40976	4.51409	0.115	0.83774	0.99328	12.1324	2.40549	4.00268	9.33771	0.88565	6.22258	0.21466	7.0763	3.93379	0.80961
S20220904987	4.55039	10.6404	10.2984	0.27817	1.31814	1.58708	5.8188	2.44336	9.5143	7.504	10.1277	4.2264	3.72162	11.5791	2.53432	8.52877	6.39046	7.09586	1.82964	8.29751	5.62591	0.22028	-1.90225	3.75775	-0.33521	9.74405	-0.50736	6.84213	5.82008	8.90124	9.6505	1.1878	1.62243	13.3692	7.37232	4.45251	0.42538	1.15639	1.10354	14.4828	2.59116	5.58031	8.76942	1.48962	6.5266	0.21561	7.46972	5.22703	1.04569
S20220905005	3.48041	10.641	10.5708	0.19794	1.22685	1.19996	5.8848	2.65856	9.71472	7.48137	10.532	3.92482	3.17548	11.1354	2.76304	7.13013	6.90702	7.10413	0.78969	6.04335	4.50234	0.23379	-1.96597	3.49422	0.18092	9.96604	0.10729	6.95703	5.97059	9.49272	8.71175	2.59452	1.65423	11.5041	7.08257	5.21709	0.34828	1.72404	1.30899	11.3539	2.60582	3.32905	9.41134	1.07022	7.02254	0.47016	7.42227	5.00197	1.05616
S20220905034	3.39907	10.1344	9.95131	1.0874	1.09831	0.90359	5.593	2.06694	9.63838	6.58128	10.381	1.65693	2.92656	10.5074	0.88769	6.56073	5.55915	6.75182	1.27184	6.28039	4.58649	0.38228	-1.98973	2.49284	-0.48013	8.79118	3.01006	6.11593	6.23618	8.97611	7.93564	1.24117	1.26042	11.5313	6.52406	3.26228	0.06794	1.59178	1.25131	12.9768	2.60114	3.397	8.2687	0.76922	6.73212	0.5467	7.55601	3.99145	0.94603
S20220904998	3.56579	10.9547	10.0262	0.16158	0.62984	1.44492	5.9994	2.18391	9.57507	7.20892	10.2732	1.68062	4.16207	11.6027	2.66703	7.4141	6.55641	7.23091	0.50941	6.99637	4.99308	0.49898	-2.28276	3.04049	-0.0506	9.75435	-0.79464	6.57729	6.97706	9.07926	8.50095	1.51785	1.29957	13.1782	7.46301	4.77881	0.01723	0.81716	1.08145	12.7261	2.6395	3.1606	9.05265	1.39807	7.18178	0.93745	7.72426	4.40163	0.83425
S20220905004	3.30371	9.95947	9.07543	-0.03926	0.65073	0.21657	4.89003	1.42423	9.14648	6.43282	9.88767	1.2875	2.67181	10.6492	1.16878	6.70205	4.8129	6.64324	2.95581	6.5153	4.62259	0.03601	-2.11669	1.29488	-0.29472	8.35437	-0.7703	6.81944	5.36866	8.87953	7.84325	1.28506	0.88962	12.0521	6.17671	3.77102	-0.0247	0.18647	1.0655	10.8651	2.31059	3.48525	7.85416	0.39974	6.46122	0.91062	6.67625	3.93305	0.93638
S20220905033	4.35761	10.7002	9.45322	-0.11603	1.15063	0.96147	5.9705	1.40465	9.82836	6.9382	10.441	1.64551	4.04076	11.3386	1.72566	7.23674	3.71225	6.82753	0.27256	6.41302	4.53288	0.28705	-2.04272	2.82824	-0.41477	7.89281	0.09618	6.50678	6.42035	9.1978	8.02109	1.18054	1.33202	12.9894	6.63241	4.3633	0.28785	0.66252	1.35941	13.802	2.63397	3.97554	9.26073	0.27229	6.60413	-0.14199	6.78201	4.1203	0.97404
LOD	0.37518	1.00579	0.04806	0.67728	1.26619	-0.8572	1.04992	0.23248	0.45214	1.02598	1.04582	1.7041	0.92922	0.71738	1.34048	0.19288	0.43138	-0.02277	1.1371	0.68795	-0.93133	0.90106	-0.86633	0.10612	1.35594	1.32446	0.55183	0.90528	0.38896	0.4991	0.27624	1.27053	-0.26002	1.46755	1.10707	1.44692	0.35463	0.6922	1.3657	1.13505	0.50958	1.29713	0.8116	0.96789	1.31411	1.32062	0.59176	0.39619	1.38124
Missing Data freq.	0	0	0	0.86364	0.74242	0	0	0	0	0	0	0.45455	0	0	0.21212	0	0	0	0.87879	0	0	0.93939	1	0	1	0	0.72727	0	0	0	0	0.27273	0	0	0	0	0.66667	0.16667	0.63636	0	0	0.04545	0	0.54545	0	0.92424	0	0	0.98485
Normalization	IPC Normalized	IPC Normalized	IPC Normalized	IPC Normalized	IPC Normalized	IPC Normalized	IPC Normalized	IPC Normalized	IPC Normalized	IPC Normalized	IPC Normalized	IPC Normalized	IPC Normalized	IPC Normalized	IPC Normalized	IPC Normalized	IPC Normalized	IPC Normalized	IPC Normalized	IPC Normalized	IPC Normalized	IPC Normalized	IPC Normalized	IPC Normalized	IPC Normalized	IPC Normalized	IPC Normalized	IPC Normalized	IPC Normalized	IPC Normalized	IPC Normalized	IPC Normalized	IPC Normalized	IPC Normalized	IPC Normalized	IPC Normalized	IPC Normalized	IPC Normalized	IPC Normalized	IPC Normalized	IPC Normalized	IPC Normalized	IPC Normalized	IPC Normalized	IPC Normalized	IPC Normalized	IPC Normalized	IPC Normalized	IPC Normalized
[truncated: 45 more columns]
