# Supplementary material for: Olink proteomics profiling platform reveals non-invasive inflammatory related protein biomarkers in autism spectrum disorder
Source: Front Mol Neurosci. 2023 May 24;16:1185021. doi: 10.3389/fnmol.2023.1185021 (PMC10244537; doi:10.3389/fnmol.2023.1185021)
Supplement: Supplementary file 3 [file Data_Sheet_2.XLSX]

## Sheet: Sheet1
Sample	SampleID	COND1
S20220904972	ASD_1	ASD
S20220904973	ASD_2	ASD
S20220904974	ASD_3	ASD
S20220904975	ASD_4	ASD
S20220904976	ASD_5	ASD
S20220904977	ASD_6	ASD
S20220904978	ASD_7	ASD
S20220904979	ASD_8	ASD
S20220904980	ASD_9	ASD
S20220904981	ASD_10	ASD
S20220904982	ASD_11	ASD
S20220904983	ASD_12	ASD
S20220904984	ASD_13	ASD
S20220904985	ASD_14	ASD
S20220904986	ASD_15	ASD
S20220904987	ASD_16	ASD
S20220904988	ASD_17	ASD
S20220904989	ASD_18	ASD
S20220904990	ASD_19	ASD
S20220904991	ASD_20	ASD
S20220904992	ASD_21	ASD
S20220904993	ASD_22	ASD
S20220904994	ASD_23	ASD
S20220904995	ASD_24	ASD
S20220904996	ASD_25	ASD
S20220904997	ASD_26	ASD
S20220904998	ASD_27	ASD
S20220904999	ASD_28	ASD
S20220905000	ASD_29	ASD
S20220905001	ASD_30	ASD
S20220905002	ASD_31	ASD
S20220905003	HC_1	HC
S20220905004	HC_2	HC
S20220905005	HC_3	HC
S20220905006	HC_4	HC
S20220905007	HC_5	HC
S20220905008	HC_7	HC
S20220905009	HC_9	HC
S20220905010	HC_10	HC
S20220905011	HC_11	HC
S20220905012	HC_12	HC
S20220905013	HC_13	HC
S20220905014	HC_14	HC
S20220905015	HC_15	HC
S20220905016	HC_16	HC
S20220905017	HC_17	HC
S20220905018	HC_18	HC
S20220905019	HC_19	HC
S20220905020	HC_20	HC
S20220905021	HC_21	HC
S20220905022	HC_22	HC
S20220905023	HC_23	HC
S20220905024	HC_24	HC
S20220905025	HC_25	HC
S20220905026	HC_26	HC
S20220905027	HC_27	HC
S20220905028	HC_28	HC
S20220905029	HC_29	HC
S20220905030	HC_30	HC
S20220905031	HC_31	HC
S20220905032	HC_32	HC
S20220905033	HC_33	HC
S20220905034	HC_34	HC
S20220905035	HC_35	HC
